# Supplementary material for: Simultaneous Detection of Eight Dairy-Derived Components Using Double-Tube Multiplex qPCR Based TaqMan Probe
Source: Foods. 2024 Oct 10;13(20):3213. doi: 10.3390/foods13203213 (PMC11507643; doi:10.3390/foods13203213)
Supplement: Supplementary file 1 [file foods-13-03213-s001.zip]

Archive with 1 entries (1 files):
- foods-3245933-supplementary.pdf
